# Supplementary material for: Fouling Release Coatings Based on Acrylate–MQ Silicone Copolymers Incorporated with Non-Reactive Phenylmethylsilicone Oil
Source: Polymers (Basel). 2021 Sep 17;13(18):3156. doi: 10.3390/polym13183156 (PMC8469071; doi:10.3390/polym13183156)
Supplement: Supplementary file 1 [file polymers-13-03156-s001.zip]

Archive with 3 entries (3 files):
- Supplementary File 1.pdf
- Supplementary File 2.pdf
- Supplementary File 3.pdf
